# Supplementary material for: Soil Application of Selenium in Wheat (Triticum aestivum L.) Under Water Stress Improves Grain Quality and Reduces Production Losses
Source: Plants (Basel). 2024 Dec 10;13(24):3460. doi: 10.3390/plants13243460 (PMC11677958; doi:10.3390/plants13243460)
Supplement: Supplementary file 1 [file plants-13-03460-s001.zip]

Archive with 1 entries (1 files):
- plants-3315370-supplementary.pdf
